# Supplementary material for: Systematic revision of the genus Isodacrys Sharp, 1911 (Coleoptera: Curculionidae: Entiminae: Tanymecini)
Source: PeerJ. 2020 Oct 28;8:e10191. doi: 10.7717/peerj.10191 (PMC7602693; doi:10.7717/peerj.10191)
Supplement: Supplemental Information 1 [file peerj-08-10191-s001.nex]

#NEXUS
[written Thu Aug 06 11:16:54 CDT 2020 by Mesquite  version 3.6 (build 917) at DESKTOP-PNQ887L/192.168.100.158]

BEGIN TAXA;
	TITLE Taxa;
	DIMENSIONS NTAX=43;
	TAXLABELS
		M_albicans Pla_prasinus H_brevicoma M_microps M_laticeps P_hilaris P_rotund P_inflatus S_cyrillae S_jamaicensis S_subtropicus Pau_hispaniole Pau_constanzae Iso_debilis Iso_guajavus aff_Isodrusus Pn_submet Pn_subcancer Pn_elytro aff_Pn_sp Para_ensif Isodi_minut Isodi_plum I_antrum I_apicale I_brevirostre I_buchanani I_burkei I_carlae I_confusum I_crispum I_ellipticum I_fasciatum I_frontalis I_geminatum I_guatem I_kuchii I_mexicanum I_obrienorum I_okuiltontli I_orizabae I_ovipennis I_schwarzi 
	;

END;


BEGIN CHARACTERS[!];
	TITLE  Character_Matrix;
	DIMENSIONS  NCHAR=72;
	FORMAT DATATYPE = STANDARD RESPECTCASE GAP = - MISSING = ? SYMBOLS = "  0 1 2 3 4";
	CHARSTATELABELS 
		1 'Dorsal habitus, scales, arrangement' /  'Contiguous, not overlapping' 'Variously overlapping non-linearly' only_overlapping_posteriorly,
		2 'Dorsal habitus, scales, shape' /  Subcircular Polygonal,
		3 'Rostrum, orientation of dorso-lateral margins' /  Convergent_anteriorly Subparallel Divergent_towards_apex,
		4 'Rostrum, anterior margin of nasal plate, shape' /  Emarginate Straight Produced_anteriorly,
		5 'Emargination of nasal plate, degree' /  Strongly_emarginated Slightly_indented,
		6 'Rostrum, posterior margin of nasal plate, carina' /  'Absent, posterior margin flat' Present,
		7 'Rostrum, epistome, degree of development' /  Indistinct Distinct,
		8 'Rostrum, epistome, constitution relative to remainder of rostrum' /  Strongly_concave Obliquely_angled In_a_continuous_plane_with,
		9 'Rostrum, epistome, posterior margin' /  Indistinct Keeled,
		10 'Rostrum, epistome, longitudinal carina extending along epistome, reaching posterior margin of nasal plate' /  Absent Present,
		11 Constitution_of_epifrons /  Flat_to_slightly_depressed_mesally Concave,
		12 'Epifrons, longitudinal sulci mesad of dorsolateral margins' /  Absent Present,
		13 'Rostrum, epifrons, fovea' /  Absent Present,
		14 'Rostrum, scrobe, vestiture' /  Present 'Absent, scrobe glabrous',
		15 'Rostrum, scrobe in lateral view, dorsal margin, shape' /  'Evenly curved, directed to compound eye' 'Strongly curved, directed to ventral surface of rostrum' Obtusely_angled 'Right-angled' Acutely_angled,
		16 'Rostrum, ventral margin of scrobe, length relative to ventral surface of rostrum' /  Ending_before_ventral_surface Reaching_ventral_surface,
		17 'Rostrum, scrobe, anterior portion, length relative to posterior portion' /  At_least_one_fifth_longer Subequal At_least_one_fifth_shorter,
		18 'Rostrum, scrobe, posterior portion, distance to eye' /  At_least_one_fifth_longer_than_width_of_scrobe As_wide_as_width_of_scrobe At_least_one_fifth_narrower_than_width_of_scrobe,
		19 'Rostrum in lateral view, angle relative to head' /  'Directed anteriorly, in line with main body axis' Directed_ventrally,
		20 'Head, frons, foveae between eyes' /  Absent Present,
		21 'Head, eyes, convexity' /  Strongly_convex Flat_to_slightly_convex,
		22 'Mouthparts, mandibles, scales' /  Present Absent,
		23 'Mouthparts, prementum relative to maxillae' /  Prementum_completely_concealing_maxillae Prementum_incompletely_concealing_maxillae,
		24 'Antenna, scape, squamose vestiture' /  Present Absent,
		25 'Antenna, scape, vestiture, arrangement' /  Scape_evenly_covered_by_scales Scape_with_scales_restricted_to_dorsal_surface_or_apex,
		26 'Antenna, scape, shape' /  'Clavate, gradually thickening towards apex' 'Capitate, abruptly thickened at apical region',
		27 'Antenna, first funicular antennomere, length relative to second funicular antennomere' /  Equal Shorter Longer,
		28 'Pronotum in dorsal view, shape' /  'Trapezoidal, sides convergent from the base towards the apex' 'Subglobose, sides strongly curved, maximun width near midlength' 'Subcylindrical, sides at most slightly sinuate',
		29 'Pronotum in dorsal view, length/width ratio' /  Wider_than_long As_wide_as_long Longer_than_wide,
		30 'Pronotum in dorsal view, constrictions near anterior and posterior margins' /  Absent Present,
		31 'Prothorax in lateral view, anterior margin, shape' /  'Nearly straight, at level with ventral margin' 'Oblique, dorsally produced anteriorly',
		32 'Prothorax, postocular vibrissae' /  Absent Present,
		33 'Prothorax, postocular vibrissae, number' /  More_than_6_postocular_vibrissae 'With 1-6 postocular vibrissae',
		34 'Prothorax, postocular vibrissae, number of well-developed postocular vibrissae' /  'More than 5 well-developed postocular vibrissae' 'With 1-5 well-developed postocular vibrissae' 'All postocular vibrissae short, vestigial',
		35 'Prosternum, intercoxal process, degree of development' /  'Not continuous, divided in two halves not contiguous to each othr' Continuous,
		36 'Elytra, setae, arrangement' /  'In single rows, present in all intervals' 'In single rows, not present in all intervals',
		37 'Elytra, setae relative to remainder of dorsal surface of head and pronotum' /  At_most_slightly_longer_ 'Stronly modified, conspicuously longer',
		38 'Elytra in dorsal view, shape' /  Oblong Subcylindrical Obovate Subelliptical ovate,
		39 'Elytra, humeri' /  Present Absent,
		40 'Elytra in dorsal view, visible intervals at base' /  7 5,
		41 'Elytra, base, shape' /  Bisinuate Straight Emarginate,
		42 'Elytra, base, emargination, shape' /  Strongly_emarginate_medially Gradually_emarginate Triangularly_emarginate,
		43 'Elytra, strial punctures, degree of development' /  'Conspicuous, deep' Inconspicuous,
		44 'Elytra, striae, type' /  'Striate-punctate' Punctate,
		45 'Elytra, intervals, convexity' /  Evenly_flat Alternate_intervals_convex,
		46 'Elytra, intervals, apical swelling at intervals 2-10 and 5-6' /  Absent Present,
		47 'Elytra, intervals 3-5 at base' /  Not_elevated Elevated,
		48 'Elytra, intervals 7-9 at basal sixth, depression' /  Absent Present,
		49 'Elytra, apical declivity, shape' /  Oblique_to_straight Concave,
		50 'Elytra, apical margins, shape' /  Conjointly_rounded Bisinuate,
		51 'Legs, profemora, length relative to metafemora' /  At_least_one_fifth_shorter Subequal At_least_one_fifth_longer,
		52 'Legs, profemora, width relative to metafemora' /  Subequal At_least_one_fifth_wider,
		53 'Legs, protibiae, length relative to metatibiae' /  Subequal At_least_one_fifth_longer,
		54 'Legs, inner margin of protibiae, teeth' /  Absent Present,
		55 'Legs, metatibial apex, vestiture' /  'Bristles setiform, short or as long as surrounding setae' 'Bristles conical, thickened, shorter than surrounding setae',
		56 'Legs, metatibial apex, corbel' /  Present Absent,
		57 'Legs, metatibial apex, false corbel' /  Absent Present,
		58 'Legs, metatibial apex, distal comb, arrangement' /  Straight_to_slightly_arcuate Restricted_to_outermost_region_of_tibiae_ 'Obliquely arcuate, bristles in two discernible parts',
		59 'Legs, tarsomeres 1, 2 and 3, ventral surface, vestiture' /  With_pads_of_setiform_setae 'With stout, spiniform setae',
		60 'Legs, tarsal claws, arrangement' /  Free Connate,
		61 'Abdomen, anterior margin of ventrites 3, 4 and 5, sulcus' /  'Absent, ventrites flat' Present,
		62 'Abdomen, anterior margin of ventrites 3-5, sulcus, degree of development' /  Enclosed_by_lateral_margins_of_ventrites Along_entire_width_,
		63 'Abdomen, anterior margin of ventrites 3-5, sulcus, posterior margin' /  'Present in all, sharply delimiting sulcus' 'Obliterate in ventrites 4 and 5, sulcus becoming flat posteriorly',
		64 'Female terminalia, sternite VIII, lamina, shape' /  Subrhomboindal Subcordiform Triangular,
		65 'Female terminalia, sternite VIII, laminar apex, shape' /  Acute Blunt,
		66 'Female terminalia, ovipositor, baculi, arrangement' /  Distinctly_separate_by_distance_greater_than_width_of_one_baculus 'Almost contiguous, separated by distance similar to width of one b',
		67 'Female terminalia, ovipositor, distal gonocoxites, degree of sclerotization' /  Not_sclerotized_ Slightly_to_moderately_scclerotized_laterally Strongly_sclerotized,
		68 'Female terminalia, ovipositor, styli' /  'Present, stongly sclerotized' 'Vestigial, represented by a single thickened seta',
		69 'Male terminalia, genital sclerite' /  Present Absent,
		70 'Male terminalia, sternite VIII, proximal apex, shape' /  Truncate Not_truncate,
		71 'Male terminalia, aedeagal pedon, length relative to spiculum grastrale' /  About_as_long_as_spiculum_gastrale Shorter,
		72 'Male terminalia, tegmen, manubrium, length relative to aedeagal pedon' /  Shorter As_long_as_aedeagal_pedon Longer ; 
	MATRIX
	M_albicans      0000000---000000--00000000000000--0-000-0-00000000000000-0000--0-0000000
	Pla_prasinus    0010000---000000--0110100000000---0-000-0-000000-0000100-1010--?????????
	H_brevicoma     1010000---100100--110011-11101010000010-200000000021110102000--21?200000
	M_microps       2010001000001010--10000001220111120002111-1-000000000010-0100--1-020----
	M_laticeps      2010001000001010--10000001220111000002111-1-000000000010-0100--1-020????
	P_hilaris       0112-11100101110--110111-12111110010010-200010100011110102000--201111000
	P_rotund        0110011010100110--110111-12101110010010-200000100021110102000--201110100
	P_inflatus      0112-1110010011001110111-12111110010030-21000000-011110102000--20111????
	S_cyrillae      012011101100112121110111-1221110--11010-20011010001111011200110211110100
	S_jamaicensis   012011101100112021100111-1221110--10010-20010010001111011200110211110100
	S_subtropicus   012011101100112121100111-1221110--11010-20011010001111011200110211111100
	Pau_hispaniole  012011121100112010100111-1221110--10010-20010000112111010200101211111100
	Pau_constanzae  012011121100112010100111-1221110--1013102101000001211101020010121111110?
	Iso_debilis     1111-1120000014122100111-12221111110010-2001000000100001020111020111----
	Iso_guajavus    0121-1120000114122100111-1222110--10010-20010000001111010201110?????????
	aff_Isodrusus   011011120000113122100111-122111(0 1)1210031121000000-01111010201110?????1?0?
	Pn_submet       111000120010012020110011-12111111110010-20010000001111010200101201111102
	Pn_subcancer    111001120000112121100111-12221111110010-20010000001110010200100201111102
	Pn_elytro       111001120010012120110111-12211110010010-20010000001101010200101201111102
	aff_Pn_sp       011011120000113122100111-12211111110010-20000000001111010200101201111110
	Para_ensif      011011120100113021100111-1221110--10010-20000000001111010200101201110110
	Isodi_minut     011011120000012112110111-1221110--10031021010000-011110102000--21111----
	Isodi_plum      011011120000012112110111-1221110--100310210100000011110102000--211111100
	I_antrum        111011120001013122110111-1221110--10031121010001001001010200101--111----
	I_apicale       111011120000112110110111-12211110110021021010000011001010200101?????????
	I_brevirostre   (0 1)11011120001012111110111-1222110--1003112101000100100001020010120111----
	I_buchanani     1110111200001121211001101122211112100310220100001(0 1)1000010200101201111101
	I_burkei        11101112010001212011111011222110--10041021010110001111010200101201111011
	I_carlae        111011120000012120100111-1222110--1002112101000000110001020010120111----
	I_confusum      11101112000001212010011011221110--10021121010000001100010200101201111102
	I_crispum       111011120000013121100111-1222111121003102101000000100101020010020111----
	I_ellipticum    111011120100112111100111-1222110--1013102101000000111101020010120111----
	I_fasciatum     111011120000012120100111-1221110--1002112101000000110001020010120111----
	I_frontalis     111011120001112110110111-1221110--1003112101000100100001020010120111----
	I_geminatum     111011120001013112110111-1222110--1002112101000000100001020010121111----
	I_guatem        111011120100112111100111-1222110--10131021010000001111010200101211111111
	I_kuchii        111011120000112121110111-1222110--10021121010000001100010200101201111112
	I_mexicanum     111011120000112110100111-12221111210021021010010001111010200101211111001
	I_obrienorum    011011120001113122110111-122111(0 1)1210021121010000001000010200101211111102
	I_okuiltontli   111011120000112112100111-1222110--1002102101000000100101020010121111111?
	I_orizabae      111011120000012110111111-122211(0 1)12100(2 3)1021010000001111010200101201111010
	I_ovipennis     111011120100112110101110112221111110041021010110001111010200101201111011
	I_schwarzi      111???120000?121201?01?0112211110?100310220100001?1000010200101?????????

;

END;
BEGIN ASSUMPTIONS;
	TYPESET * UNTITLED   =  unord:  1- 2 4- 14 16- 27 30- 33 35- 72, ord:  3 15 28- 29 34;

	EXSET * UNTITLED  = ;

	WTSET * UNTITLED  =  1: 1 -  72 ;

END;

BEGIN MESQUITECHARMODELS;
	ProbModelSet * UNTITLED   =  'Mk1 (est.)':  1- 72;
END;

Begin MESQUITE;
		MESQUITESCRIPTVERSION 2;
		TITLE AUTO;
		tell ProjectCoordinator;
		timeSaved 1596730614921;
		getEmployee #mesquite.minimal.ManageTaxa.ManageTaxa;
		tell It;
			setID 0 1171219063723529134;
		endTell;
		getEmployee #mesquite.charMatrices.ManageCharacters.ManageCharacters;
		tell It;
			setID 0 4532322455565140600;
			mqVersion 360;
			checksumv 0 3 2838652675 null  getNumChars 72 numChars 72 getNumTaxa 43 numTaxa 43   short true   bits 31   states 31   sumSquaresStatesOnly 14203.0 sumSquares 14203.0 longCompressibleToShort false usingShortMatrix true   NumFiles 1 NumMatrices 1;
			mqVersion;
		endTell;
		getWindow;
		tell It;
			suppress;
			setResourcesState false false 100;
			setPopoutState 300;
			setExplanationSize 0;
			setAnnotationSize 0;
			setFontIncAnnot 0;
			setFontIncExp 0;
			setSize 1920 940;
			setLocation -9 -9;
			setFont SanSerif;
			setFontSize 10;
			getToolPalette;
			tell It;
			endTell;
			desuppress;
		endTell;
		getEmployee  #mesquite.charMatrices.BasicDataWindowCoord.BasicDataWindowCoord;
		tell It;
			showDataWindow #4532322455565140600 #mesquite.charMatrices.BasicDataWindowMaker.BasicDataWindowMaker;
			tell It;
				getWindow;
				tell It;
					setExplanationSize 30;
					setAnnotationSize 20;
					setFontIncAnnot 0;
					setFontIncExp 0;
					setSize 1820 868;
					setLocation -9 -9;
					setFont SanSerif;
					setFontSize 10;
					getToolPalette;
					tell It;
					endTell;
					setActive;
					setTool mesquite.charMatrices.BasicDataWindowMaker.BasicDataWindow.arrow;
					colorCells  #mesquite.charMatrices.NoColor.NoColor;
					colorRowNames  #mesquite.charMatrices.TaxonGroupColor.TaxonGroupColor;
					colorColumnNames  #mesquite.charMatrices.CharGroupColor.CharGroupColor;
					colorText  #mesquite.charMatrices.NoColor.NoColor;
					setBackground White;
					toggleShowNames on;
					toggleShowTaxonNames on;
					toggleTight off;
					toggleThinRows off;
					toggleShowChanges on;
					toggleSeparateLines off;
					toggleShowStates on;
					toggleAutoWCharNames on;
					toggleAutoTaxonNames off;
					toggleShowDefaultCharNames off;
					toggleConstrainCW on;
					toggleBirdsEye off;
					toggleShowPaleGrid off;
					toggleShowPaleCellColors off;
					toggleShowPaleExcluded off;
					togglePaleInapplicable on;
					togglePaleMissing off;
					toggleShowBoldCellText off;
					toggleAllowAutosize on;
					toggleColorsPanel off;
					toggleDiagonal on;
					setDiagonalHeight 80;
					toggleLinkedScrolling on;
					toggleScrollLinkedTables off;
				endTell;
				showWindow;
				getWindow;
				tell It;
					forceAutosize;
				endTell;
				getEmployee #mesquite.charMatrices.AlterData.AlterData;
				tell It;
					toggleBySubmenus off;
				endTell;
				getEmployee #mesquite.charMatrices.ColorByState.ColorByState;
				tell It;
					setStateLimit 9;
					toggleUniformMaximum on;
				endTell;
				getEmployee #mesquite.charMatrices.ColorCells.ColorCells;
				tell It;
					setColor Red;
					removeColor off;
				endTell;
				getEmployee #mesquite.categ.StateNamesStrip.StateNamesStrip;
				tell It;
					showStrip off;
				endTell;
				getEmployee #mesquite.charMatrices.AnnotPanel.AnnotPanel;
				tell It;
					togglePanel off;
				endTell;
				getEmployee #mesquite.charMatrices.CharReferenceStrip.CharReferenceStrip;
				tell It;
					showStrip off;
				endTell;
				getEmployee #mesquite.charMatrices.QuickKeySelector.QuickKeySelector;
				tell It;
					autotabOff;
				endTell;
				getEmployee #mesquite.charMatrices.SelSummaryStrip.SelSummaryStrip;
				tell It;
					showStrip off;
				endTell;
				getEmployee #mesquite.categ.SmallStateNamesEditor.SmallStateNamesEditor;
				tell It;
					panelOpen true;
				endTell;
			endTell;
		endTell;
		endTell;
end;
